# Supplementary material for: Behavioral responses of domestic cats to human odor
Source: PLoS One. 2025 May 28;20(5):e0324016. doi: 10.1371/journal.pone.0324016 (PMC12118816; doi:10.1371/journal.pone.0324016)
Supplement: S1 Appendix — (XLSX) [file pone.0324016.s001.xlsx]

## Sheet: S1 Appendix. Questionnaire item
	S1 Appendix. Questionnaire items.
		Items	Respons options
	1	Which gender are you?	Male	Female
	2	How old are you?	0〜9	10〜19	20〜29	30〜39	40〜49	50〜59	60〜69	70〜79	80〜89	90〜99	100〜
	3	What is the name of your cat?	Descriptive answer
	4	Which gender is the cat?	Male	Female
	5	How old is the cat?	Less than 1 years old	More than 1 year	More than 2 years	More than 3 years	More than 4 years	More than 5 years	More than 6 years	More than 7 years	More than 8 years	More than 9 years	More than 10 years	More than 11 years	More than 12 years	More than 13 years	More than 14 years	More than 15 years	More than 16 years	More than 17 years	More than 18 years	More than 19 years	More than 20 years old
	6	Is the cat spayed or neutered?	Yes	No
	7	How long have you had the cat?	Less than 1 year	More than 1 year	More than 2 years	More than 3 years	More than 4 years	More than 5 years	More than 6 years	More than 7 years	More than 8 years	More than 9 years	More than 10 years	More than 11 years	More than 12 years	More than 13 years	More than 14 years	More than 15 years	More than 16 years	More than 17 years	More than 18 years	More than 19 years	More than 10 year	More than 20 years
	8	Can the cat travel freely between home and outside?	Yes	No
	9	How did you come to have the cat?	You have protected a stray cat.	You took the cat in from a shelter.	You purchased the cat from a pet store.	You have taken in the cat from an acquaintance.
	10	Do you keep any other animals besides the cat? If so, please answer the species and number of animals.	Descriptive answer
	11	When do you take a bath (shower): morning, noon, or night? (Multiple answers allowed)	Morning	Noon	Night
	12	What is the breed of that cat?	Descriptive answer
	13	How much time do you spend at home? (Please select the most applicable choice)	Less than 9 hours	11 hours	13 hours	15 hours	17 hours	19 hours	More than 21 hours
	14	How hard is it to look after your cat?	Very hard	Hard	Neither hard nor easy	Easy	Very easy
	15	My cat gives me a reason to get up in the morning.	Strongly agree	Agree	Neither agree nor disagree	Disagree	Strongly disagree
	16	There are major aspects of owning a cat I don’t like.	Strongly agree	Agree	Neither agree nor disagree	Disagree	Strongly disagree
	17	How often do you kiss your cat?	At least once a day	Once every few days	Once a week	Once a month	Never
	18	I wish my cat and I never had to be apart.	Strongly agree	Agree	Neither agree nor disagree	Disagree	Strongly disagree
	19	My cat makes too much mess.	Strongly agree	Agree	Neither agree nor disagree	Disagree	Strongly disagree
	20	How often do you play games with your cat?	At least once a day	Once every few days	Once a week	Once a month	Never
	21	It bothers me that my cat stops me doing things I enjoyed before I owned it.	Strongly agree	Agree	Neither agree nor disagree	Disagree	Strongly disagree
	22	How often do you spend time enjoying watching your cat?	At least once a day	Once a week	Once a month	A couple of times a year	Never
	23	It is annoying that sometimes I have to change my plans because of my cat.	Strongly agree	Agree	Neither agree nor disagree	Disagree	Strongly disagree
	24	My cat costs too much money.	Strongly agree	Agree	Neither agree nor disagree	Disagree	Strongly disagree
	25	How often do you buy your cat presents?	Once a week	Once a fortnight	Once a month	A couple of times a year	Never
	26	How often do you tell your cat things you don’t tell anyone else?	Once a day	Once a week	Once a month	Once a year	Never
	27	How often do you feel that looking after your cat is a chore?	Once a day	Once a week	Once a month	Once a year	Never
	28	How often do you talk to your cat?	At least once a day	Once every few days	Once a week	Once a month	Never
	29	How often does your cat stop you doing things you want to?	Once a day	Once a week	Once a month	Once a year	Never
	30	I would like to have my cat near me all the time.	Strongly agree	Agree	Neither agree nor disagree	Disagree	Strongly disagree
	31	If everyone else left me, my cat would still be there for me.	Strongly agree	Agree	Neither agree nor disagree	Disagree	Strongly disagree
	32	How often do you feel that having a cat is more trouble than it’s worth?	Once a day	Once a week	Once a month	Once a year	Never
	33	My cat helps me get through tough times.	Strongly agree	Agree	Neither agree nor disagree	Disagree	Strongly disagree
	34	How often do you cuddle your cat?	At least once a day	Once every few days	Once a week	Once a month	Never
	35	My cat provides me with constant companionship.	Strongly agree	Agree	Neither agree nor disagree	Disagree	Strongly disagree
	36	How often do you have your cat with you while relaxing, i.e. watching TV?	At least once a day	Once every few days	Once a week	Once a month	Never
	37	My cat is there whenever I need to be comforted.	Strongly agree	Agree	Neither agree nor disagree	Disagree	Strongly disagree
	38	How traumatic do you think it will be for your when your cat dies?	Very traumatic	Traumatic	Neither traumatic nor untraumatic	Untraumatic	Very untraumatic
	39	How often do you pet your cat?	At least once a day	Once every few days	Once a week	Once a month	Never
	40	insecure	1. Very applicable	2	3	4	5	6	7. Not applicable at all
	41	anxious	1. Very applicable	2	3	4	5	6	7. Not applicable at all
	42	fearful of people	1. Very applicable	2	3	4	5	6	7. Not applicable at all
	43	suspicious	1. Very applicable	2	3	4	5	6	7. Not applicable at all
	44	shy	1. Very applicable	2	3	4	5	6	7. Not applicable at all
	45	trusting	1. Very applicable	2	3	4	5	6	7. Not applicable at all
	46	calm	1. Very applicable	2	3	4	5	6	7. Not applicable at all
	47	stable	1. Very applicable	2	3	4	5	6	7. Not applicable at all
	48	tense	1. Very applicable	2	3	4	5	6	7. Not applicable at all
	49	self-assured	1. Very applicable	2	3	4	5	6	7. Not applicable at all
	50	bold	1. Very applicable	2	3	4	5	6	7. Not applicable at all
	51	fearful of other cats	1. Very applicable	2	3	4	5	6	7. Not applicable at all
	52	cool	1. Very applicable	2	3	4	5	6	7. Not applicable at all
	53	excitable	1. Very applicable	2	3	4	5	6	7. Not applicable at all
	54	decisive	1. Very applicable	2	3	4	5	6	7. Not applicable at all
	55	smart	1. Very applicable	2	3	4	5	6	7. Not applicable at all
	56	active	1. Very applicable	2	3	4	5	6	7. Not applicable at all
	57	vigilant	1. Very applicable	2	3	4	5	6	7. Not applicable at all
	58	deliberate	1. Very applicable	2	3	4	5	6	7. Not applicable at all
	59	clumsy	1. Very applicable	2	3	4	5	6	7. Not applicable at all
	60	persevering	1. Very applicable	2	3	4	5	6	7. Not applicable at all
	61	quitting	1. Very applicable	2	3	4	5	6	7. Not applicable at all
	62	bullying	1. Very applicable	2	3	4	5	6	7. Not applicable at all
	63	dominant	1. Very applicable	2	3	4	5	6	7. Not applicable at all
	64	aggressive to other cats	1. Very applicable	2	3	4	5	6	7. Not applicable at all
	65	jealous	1. Very applicable	2	3	4	5	6	7. Not applicable at all
	66	defiant	1. Very applicable	2	3	4	5	6	7. Not applicable at all
	67	submissive	1. Very applicable	2	3	4	5	6	7. Not applicable at all
	68	greedy	1. Very applicable	2	3	4	5	6	7. Not applicable at all
	69	friendly to other cats	1. Very applicable	2	3	4	5	6	7. Not applicable at all
	70	impulsive	1. Very applicable	2	3	4	5	6	7. Not applicable at all
	71	erratic	1. Very applicable	2	3	4	5	6	7. Not applicable at all
	72	reckless	1. Very applicable	2	3	4	5	6	7. Not applicable at all
	73	predictable	1. Very applicable	2	3	4	5	6	7. Not applicable at all
	74	distractible	1. Very applicable	2	3	4	5	6	7. Not applicable at all
	75	constrained	1. Very applicable	2	3	4	5	6	7. Not applicable at all
	76	affectionate	1. Very applicable	2	3	4	5	6	7. Not applicable at all
	77	friendly to people	1. Very applicable	2	3	4	5	6	7. Not applicable at all
	78	gentle	1. Very applicable	2	3	4	5	6	7. Not applicable at all
	79	playful	1. Very applicable	2	3	4	5	6	7. Not applicable at all
	80	solitary	1. Very applicable	2	3	4	5	6	7. Not applicable at all
	81	irritable	1. Very applicable	2	3	4	5	6	7. Not applicable at all
	82	cooperative	1. Very applicable	2	3	4	5	6	7. Not applicable at all
	83	aggressive to people	1. Very applicable	2	3	4	5	6	7. Not applicable at all
