# Supplementary material for: Behavioral responses of domestic cats to human odor
Source: PLoS One. 2025 May 28;20(5):e0324016. doi: 10.1371/journal.pone.0324016 (PMC12118816; doi:10.1371/journal.pone.0324016)
Supplement: S2 Table — (XLSX) [file pone.0324016.s002.xlsx]

## Sheet: S1 Table 2
	S2 Table 2. Items for which correlations were found
		Category1	Category2	correlation	Test results
				coefficient	(p-value)
				(rs)
	1	Total number of sniffing repetitions	Laterality index of nostril use time (to Unknown odor)	-0.24	0.03	*
	2		Laterality index of the number of nostril uses (to Unknown odor)	-0.22	0.04	*
	3	Impulsiveness score	Incidence of the behavior of rubbing the contralateral aspect of the face against the TubeC	0.27	0.02
	4	Perceived Emotional Closeness subscale	Incidence of the behavior of rubbing the contralateral aspect of the face against the TubeC	0.31	< 0.005	*
	[Blank]
	5	Impulsiveness score	Incidence of the behavior of rubbing the contralateral aspect of the face against the TubeC	0.42	0.02	*
	［Owner odor］
	6	Perceived Emotional Closeness subscale	Incidence of the behavior of rubbing the contralateral aspect of the face against the TubeC	0.44	0.02	*
	[Between cats’ personality and number of sniffing repetitions]
	7	Neuroticism score	Number of sniffing repetitions (odor of Known person)	0.32	< 0.01	**
	8		Number of sniffing repetitions (odor of Unknown person)	0.32	< 0.01	**
	9		Number of sniffing repetitions (Blank)	0.14	0.22	n. s.
	10		Total number of sniffing repetitions	0.28	< 0.01	**
	11	Extraversion score	Number of sniffing repetitions (odor of Known person)	-0.02	0.89	n. s.
	12		Number of sniffing repetitions (odor of Unknown person)	-0.09	0.4	n. s.
	13		Number of sniffing repetitions (Blank)	-0.11	0.34	n. s.
	14		Total number of sniffing repetitions	-0.08	0.49	n. s.
	15	Dominance score	Number of sniffing repetitions (odor of Known person)	0.33	< 0.01	**
	16		Number of sniffing repetitions (odor of Unknown person)	0.24	0.03	*
	17		Number of sniffing repetitions (Blank)	0.14	0.21	n. s.
	18		Total number of sniffing repetitions	0.27	0.02	*
	19	Impulsiveness score	Number of sniffing repetitions (odor of Known person)	0.3	< 0.01	**
	20		Number of sniffing repetitions (odor of Unknown person)	0.22	0.05	*
	21		Number of sniffing repetitions (Blank)	0.1	0.37	n. s.
	22		Total number of sniffing repetitions	0.24	0.03	*
	23	Agreeableness score	Number of sniffing repetitions (odor of Known person)	-0.23	0.04	*
	24		Number of sniffing repetitions (odor of Unknown person)	-0.25	0.02	*
	25		Number of sniffing repetitions (Blank)	-0.15	0.18	n. s.
	26		Total number of sniffing repetitions	-0.24	0.03	*
	［Between cats’ personality and number of sniffing repetitions (Male)］
	27	Neuroticism score	Number of sniffing repetitions (odor of Known person)	0.4	0.03	*
	28		Number of sniffing repetitions (odor of Unknown person)	0.41	0.03	*
	29		Number of sniffing repetitions (Blank)	0.41	0.03	*
	30		Total number of sniffing repetitions	0.49	< 0.01	**
	31	Extraversion score	Number of sniffing repetitions (odor of Known person)	-0.09	0.66	n. s.
	32		Number of sniffing repetitions (odor of Unknown person)	-0.3	0.12	n. s.
	33		Number of sniffing repetitions (Blank)	-0.3	0.12	n. s.
	34		Total number of sniffing repetitions	-0.31	0.11	n. s.
	35	Dominance score	Number of sniffing repetitions (odor of Known person)	0.45	0.02	*
	36		Number of sniffing repetitions (odor of Unknown person)	0.31	0.11	n. s.
	37		Number of sniffing repetitions (Blank)	0.3	0.13	n. s.
	38		Total number of sniffing repetitions	0.43	0.02	*
	39	Impulsiveness score	Number of sniffing repetitions (odor of Known person)	0.44	0.02	*
	40		Number of sniffing repetitions (odor of Unknown person)	0.33	0.08	n. s.
	41		Number of sniffing repetitions (Blank)	0.1	0.61	n. s.
	42		Total number of sniffing repetitions	0.36	0.06	n. s.
	43	Agreeableness score	Number of sniffing repetitions (odor of Known person)	-0.39	0.04	*
	44		Number of sniffing repetitions (odor of Unknown person)	-0.55	< 0.01	**
	45		Number of sniffing repetitions (Blank)	-0.34	0.08	n. s.
	46		Total number of sniffing repetitions	-0.57	< 0.01	**
	Spearman’s Rank Correlation Coefficient
